# Supplementary material for: Genotype-Phenotype Analysis and Mutation Spectrum in a Cohort of Chinese Patients With Congenital Nystagmus
Source: Front Cell Dev Biol. 2021 Feb 19;9:627295. doi: 10.3389/fcell.2021.627295 (PMC7958879; doi:10.3389/fcell.2021.627295)
Supplement: Supplementary file 1 [file Table_1.XLSX]

## Sheet: Sheet1
exon/intron	domain	nucleotide	protein	type	Origin
1	FERM-N	c.41_43delAGA	K14del	Deletion	England/Chinese
2	FERM-N	c.58C>T	Q20X	nonsense	German
2	FERM-N	c.70G>T	G24W	Missense	Chinese
2	FERM-N	c.70G>A	G24R	Missense	Ireland
2	FERM-N	c.71G>A	G24E	Missense	Austria
4	FERM-M	c.252G>A	V84V	no AA change	England
6	FERM-M	c.425T>G	L142R	Missense	Ireland
6	FERM-M	c.436C>T	R146W	Missense	Chinese
6	FERM-M	c.479insT	H160fs	Insert	England
7	FERM-C	c.601C>T	Q201X	nonsense	Italy–Germany
7	FERM-C	c.623A>G	H208R	Missense	Chinese
8	FERM-C	c.661A>G	N221D	Missense	England
8	FERM-C	c.673T>G	W225G	Missense	Switzerland
8	FERM-C	c.676G>A	A226T	Missense	England
8	FERM-C	c.685C>T	R229C	Missense	Chinese
8	FERM-C	c.686C>G	R229G	Missense	Turkish
8	FERM-C	c.689_690delAG	S232del	Deletion	Chinese
8	FERM-C	c.691T>G	L231V	Missense	Ireland–Germany
9	FERM-C	c.781C>G	R261G	Missense	Chinese
9	FERM-C	c.782G>A	R260Q	Missense	Chinese-2
9	FERM-C	c.796G>C	A266P	Missense	England-2
9	FA	c.880insA	293fs	Insert	England
9	FERM-C	c.812G>A	C271Y	Missense	Scotland
9	FERM-C	c.812G>T	C271F	Missense	Chinese
9	FERM-C	c.824A>C	H275P	Missense	American
9	FA	c.886G>C	G296A	Missense	Chinese
9	FA	c.887delG	G296fs	Deletion	Austria
9	FA	c.902A>G	Y301C	Missense	England
10	FA	c.910C>T	R303X	nonsense	Chinese
10	FA	c.917A>G	Q305R	Missense	Indian
11	c-terminal	c.1003C>T	R335X	nonsense	England-2/Indian/Chinese
11	c-terminal	c.1019C>T	S340L	Missense	Romania
12	c-terminal	c.1262delC	P421fs	Deletion	England
12	c-terminal	c.1274_1275delTG	E426fs	Deletion	Chinese
12	c-terminal	c.1486_1489delTTTT	F497fs26X	Deletion	Chinese
In1	FERM-N	c.57+5G>A		splice	German
In6	FERM-M	c.676-2A>G		splice	American
2-4	FERM	Exons2_4del		Deletion	American
In11	c-terminal	c.1050+5G>A		splice	Saudi Arabia
4	FERM-M	c.284G>T	R95M	Missense	Chinese
6	FERM-M	c.473T>A	I158N	Missense	Chinese
7	FERM-M	c.521A>T	D174V	Missense	Chinese
7	FERM-M	c.556A>G	M186V	Missense	Indian
7	FA	c.580G>T	A194S	Missense	Chinese
7	FA	c.586G>A	D196N	Missense	Chinese
7	FA	c.605T>A	I202N	Missense	Chinese
7	FA	c.635T>C	L212P	Missense	Chinese
9	FA	c.766T>A	F256I	Missense	Chinese
9	FA	c.801C>A	F267L	Missense	Belgian
9	FERM-C	c.811T>C	C271R	Missense	Chinese
9	FERM-C	c.811T>A	C271S	Missense	Chinese
9	FA	c.875T>C	L292P	Missense	Belgian/Japanese
10	FA	c.917A>G	Q305R	Missense	Indian
10	FA	c.973A>G	R325G	Missense	Chinese
1	N-terminal	c.1A>G	M1V	Missense	Korean
12	c-terminal	c.1090C>T	Q364X	nonsense	Chinese
12	c-terminal	c.2036del	Leu679Argfs*8	Deletion	Belgian
11	c-terminal	c.999delT	H333fs	Deletion	Chinese
In1	FERM-N	c.57+1G>A		splice	Chinese
In3	FERM-N	c.163-1G>T		splice	Chinese
In6	FERM-M	c.497+5G>A		splice	Belgian
all	whole gene	1.29Mb deletion	CNV	Deletion	Belgian
8	FERM-C	c.660del	Asn221Ilefs*11	Deletion	Belgian
In2	FERM-N	c.162+2T>C		splice	Chinese
In4	FERM-N	c.206-1G>A		splice	Chinese
12	c-terminal	c.1492_1493insA	Y498X	Insert	Chinese
In6	FERM-M	c.383-11G>A		splice	Switzerland
In4	FERM-N	c.206-20T>C		splice	Switzerland
12	c-terminal	c.1419_1422dup	Tyr475fs	Insert	Chinese
In7	FERM-M	c.498-3C>T		splice	Chinese
9	FERM-C	c.805A>C	K269Q	Missense	Chinese
9	FERM-C	c.823_829delACCCTAC	Thr275f	Deletion	Chinese
9	FA	c.886G>T	G296C	Missense	Chinese
In2	FERM-N	c.162+6T>C		splice	Korean
7	FERM-M	c.575A>C	H192P	Missense	Korean
8	FERM-C	c.722A>G	K241R	Missense	Korean
9	FERM-C	c.780C>A	S260R	Missense	Chinese
12	c-terminal	c.1458G>T	Q487X	nonsense	Chinese
12	c-terminal	c.1645delG	V549YfsX554	Deletion	Chinese
8	FERM-C	c.719T>C	I240T	Missense	Chinese
11	FA-C-terminal	c.980_983delATTA	H327PfsX353	Deletion	Chinese
11	FA	c.986C>A	P329E	Missense	Chinese
9	FA	c.990T>G	no AA	Missense	Chinese
1	FERM-N	c.47T>C	F16S	Missense	England
In1	FERM-N	c.58-1G>A		splice	England
In2	FERM-N	c.162+5G>A		splice	England
In3	FERM-N	c.205+2T>G		splice	England
In4	FERM-M	c.284+1G>A		splice	England
In7	FERM-C	c.645+1G>C		splice	Madagascar
In11	c-terminal	c.1050+1G>A		splice	Germany
In5	FERM-M	c.285-118C>T		splice	UK
In4	FERM-N	c.206-5T>A		splice	UK
all	whole gene	c.(235+1_236-1)_(3202_?)del		Deletion	UK
10	FA	c.964C>T	P322S	Missense	Chinese
In4	FERM-M	c.284+10T>G		splice	Chinese
9	FA	c.901T>C	Y301H	Missense	Chinese
12	c-terminal	c.2014_2023delTCACCCATGG	p.S672Pfs*12	Deletion	Chinese
4	FERM-M	c.284G>A	R95K	Missense	Chinese
